# Supplementary material for: Precise editing of CLAVATA genes in Brassica napus L. regulates multilocular silique development
Source: Plant Biotechnol J. 2018 Jan 19;16(7):1322–35. doi: 10.1111/pbi.12872 (PMC5999189; doi:10.1111/pbi.12872)
Supplement: Supplementary file 2 — Table S1 Primers used in the present study. Table S2 Mutations identified at the target sites in BnCLV3 T0 plants using PAGE‐based screening. Table S3 Mutations identified at the target sites in BnCLV1 T0 plants using PAGE‐based screening. Table S4 Mutations identified at the target sites in BnCLV2 T0 plants using PAGE‐based screening. Table S5 Ratios of mutant genotype at the target sites in T0 BnCLV1 plants. Table S6 Ratios of mutant genotype at the target sites in T0 BnCLV2 plants. Table S7 Genotypes at the S1 target site in 22 T0 plants of BnCLV3 by sequencing after TA cloning. Table S8 Variety of T‐DNA‐free BnCLV3 T2 generation homozygous mutants. Table S9 Detection of potential off‐target effects at each sgRNA target site. Table S10 Alignment of novel mutation sequences in the transmission analysis of CRISPR/Cas9‐induced mutations. [file PBI-16-1322-s002.xlsx]

## Sheet: Supplementary Table 1
Table S1 Primers used in the present study
primers	Sequences (5' to 3')	Purpose
DXP109-F	AAGGAGGTTTAAGGGATATGAGA	BnCLV3 gene cloning
DXP110-R	CTACAAAATGGATTCGAGGACTC
BnCLV3T1-F	gtcAAGCATCATGCAGGAACATG	Construction for BnCLV3 targeting
BnCLV3T1-R	aaacCATGTTCCTGCATGATGCT
BnCLV3T2-F	attGCAAAGGGTCAGGTCCTGAA
BnCLV3T2-R	aaacTTCAGGACCTGACCCTTTG
BnCLV1T1-F	gtcACGGAGAGATTCTCACTCCCA	Construction for BnCLV1 targeting
BnCLV1T1-R	aaacTGGGAGTGAGAATCTCTCCG
BnCLV1T2-F	gtcATGGATATCTCCGTAACTCTC
BnCLV1T2-R	aaacGAGAGTTACGGAGATATCCA
BnCLV1T3-F	attGTCGCCATGTCGAGGACCTCT
BnCLV1T3-R	aaacAGAGGTCCTCGACATGGCGA
BnCLV1T4-F	attGAGGAGATGGTCCATGTCAG
BnCLV1T4-R	aaacCTGACATGGACCATCTCCT
BnCLV2T1-F	gtcAACGCGGAGTATCAATAGCG	SCLV2 construction for BnCLV2 targeting
BnCLV2T1-R	aaacCGCTATTGATACTCCGCGT
BnCLV2T2-F	gtcACGGAACGTTCGTTAACCTTA
BnCLV2T2-R	aaacTAAGGTTAACGAACGTTCCG
BnCLV2T3-F	attGCTCGTAGCTGAAGGCATTGA
BnCLV2T3-R	aaacTCAATGCCTTCAGCTACGAG
BnCLV2T4-F	attGAGATCCCGCTGACTCTAGC
BnCLV2T4-R	aaacGCTAGAGTCAGCGGGATCT
HPT-F	GATGTTGGCGACCTCGTATT	Transgenic positive detection
35S-3-R	TCCCACTATCCTTCGCAAG
DXP294-R	GCATTGGCGTGAGTGATA	SCLV3 editing test
DXP295-F	CCTTCTCTTATCTCATTACCAGAG
DXP129-F	GGGAGGAGCAAATGGAATTGAAG
DXP299-F	CGCCCTCTCTCATGTTCA
DXP302-F	GCGCCCTCTCCATGTATA
PSH1-1	GAGAAAGAACAGTGAGCaGC	SCLV1 editing test
PSH1-2	CACCTTCTGTTTCTCCATCTTgAT
PSH1-3	GAGAAAGAACAGTGAGCaGA
PSH1-4	CACCTTCTGTTTCTCCATCTTgAC
PSH1-5	GACAAGAACGCCGGAGATTCA
PSH1-6	CTTCTCCGGTATGTTGCCGC
PSH1-7	GACAAGAACGCCGGAGATTCG
PSH1-8	TTTCTCCGGTATGCTCCCGT
PSH1-9	GTCGGAATCTCTCCTGTGAcA
PSH1-10	GTCGGAATCTCTCCCGTGAcT
PSH1-11	TTGGAGTATCTCGGCCTCAA
PSH2-1	TCTGAATCTCGCTGACAACTC	SCLV2 editing test
PSH2-2	GCTAGGGAGACTACCAGAGAA
PSH2-3	GGACAGCCTGAAGATACTTGAC
PSH2-4	CTTGTTCCTTGCGAGAGAGAG
PSH2-5	CTTCCTCTTCTCTCCTTCCATG
PSH2-6	GGTACTTGAGGTTGGACGAT
PSH2-7	CTTCCTCTTCTCTCCTTCGATA
PSH2-8	GGTACTTGAGGTTGGACGAC
CLV1OFF_1-F	CAGGCCTCGATGAGTAGGAG	Off-target site amplification
CLV1OFF_1-R	AGCGCTATCAGATGGGTTTC
CLV1OFF_2-F	GCGACTTACACCTGCGAATA
CLV1OFF_2-R	CCACATCCATAATCCCAACC
CLV1OFF_3-F	CGGACATGATCCTCTCTTCA
CLV1OFF_3-R	ATAGACACGCCCCTTGACAG
CLV1OFF_4-F	ACCATTGGAGCAAATTCAAA
CLV1OFF_4-R	TGCATTCGTCAATGATCACA
CLV1OFF_5-F	TATCCATCTGCAACCAACCA
CLV1OFF_5-R	CCAAATCCAACGCCAAATAC
CLV1OFF_6-F	TATCCATCTGCAACCAACCA
CLV1OFF_6-R	CCAAATCCAACGCCAAATAC
CLV1OFF_7-F	AGCCCAACCCCAAATACAAT
CLV1OFF_7-R	CAACCATCTGCAGCCAACTA
CLV1OFF_8-F	AACAAATCAGCAACCGCTTC
CLV1OFF_8-R	TTGACCAGAGCCTTGATGAG
CLV1OFF_9-F	GATCCTCCACTTACCCGAAA
CLV1OFF_9-R	ACAAGCACATGACCTCCACA
CLV1OFF_10-F	GGTGCACTATCGCCCTTTAT
CLV1OFF_10-R	AGGCTCAAAAGGAAATGTGG
CLV1OFF_11-F	GCATTTGCTGGAGCTTCTTC
CLV1OFF_11-R	TTTCTGAAGTTGTCGCAGAGA
CLV1OFF_12-F	TCACCCTTCAAACTTGAGCA
CLV1OFF_12-R	GGAATGGCTGTGCTCTTCTC
CLV1OFF_13-F	TCCTTGATGCTCCTCTCCAC
CLV1OFF_13-R	ATTGCTTCAAGGCGTGTACC
CLV1OFF_14-F	CAACCATCTGCAGCCAACTA
CLV1OFF_14-R	AGCCCAACCCCAAATACAAT
CLV1OFF_15-F	GTGTGCAAATGGCTACAACG
CLV1OFF_15-R	CCAAAAACATCATATAATTTGAAACA
CLV1OFF_16-F	TGTCCGGATCGTTAAGTCCT
CLV1OFF_16-R	TTCCTCTTGCCTTCATGGAT
CLV1OFF_17-F	TTCTCTGGGATCAGTGTCCA
CLV1OFF_17-R	TCCTCCACCACTACAGGTTTG
CLV1OFF_18-F	GTCGAGCCAGACTCAGAACC
CLV1OFF_18-R	TGACGACTTAACGCATGAGC
CLV1OFF_19-F	TCGCTCATTTTTGCCTCAAT
CLV1OFF_19-R	CAAAAGACGCAGCTTTCCTC
CLV1OFF_20-F	TGCCTGTACAACCTGCTCAA
CLV1OFF_20-R	CGCTCAAGCTTTCATGTCTG
CLV1OFF_21-F	TGTTGTTAGAATCTGCTCTACCTCTC
CLV1OFF_21-R	CAATCATCGCAACAAATCCA
CLV1OFF_22-F	TGTTGTTAGAATCTGCTCTACCTCTC
CLV1OFF_22-R	TCTTCAATCGTCGCAACAAA
CLV1OFF_23-F	ACTCCCTGTACATGGTTTCA
CLV1OFF_23-R	ACTGCAAGTTTGGGAGCTGA
CLV1OFF_24-F	CTTGATGCGTAAGGGTTTGG
CLV1OFF_24-R	AGTTTCGGCGGTTTACATTG
CLV1OFF_25-F	TTGCATTATCAGAGCGATGC
CLV1OFF_25-R	GGACAAAAAGGCCATACACG
CLV1OFF_26-F	GAGGAAGGACAGTGGCAGAG
CLV1OFF_26-R	GGGACTACCACTCCATGCTC
CLV1OFF_27-F	TGTCTTGGTCGGACTGTTGT
CLV1OFF_27-R	CTCTTTCGAGCCCGGAGAT
CLV1OFF_28-F	TCGACGCCAGACTTAGAACA
CLV1OFF_28-R	CGATGGAGGTATCAGCTCGT
CLV1OFF_29-F	CGGTGAGACGGAATGTTTCT
CLV1OFF_29-R	CAACAGATTCATCGCCCAAC
CLV2OFF_1-F	GGGAGGTTCTACCCATTGGA
CLV2OFF_1-R	CCACAAATTGCTATGCCTGA
CLV2OFF_2-F	CAGGTCACAAATTCGAAGCA
CLV2OFF_2-R	TGGAGAAGAAGGCAATTGTTG
CLV2OFF_3-F	CCCCTCATTTGGGGTTACTT
CLV2OFF_3-R	TCATTAGTGAAAAATTATTGGAAAGTG
CLV2OFF_4-F	AGCAAAATACCCTCCGACAA
CLV2OFF_4-R	AGAAACATGGCGATTCTTGG
CLV2OFF_5-F	TGGTCGAAGTTTACCGGAAC
CLV2OFF_5-R	ATCGAAACAACCACGCATTT
CLV2OFF_6-F	CGAGGGATCGAAGACTGAGA
CLV2OFF_6-R	AAAGGATTGTTGTGGCGTTT
CLV2OFF_7-F	AGTACTTGCCTGCTGCTCCT
CLV2OFF_7-R	AAGACCCCCTAGCTCCATTC
CLV2OFF_8-F	AGAAGCCGGAAAAAGTCTCC
CLV2OFF_8-R	TTGCGAGAGAGGAGAGGCTA
CLV2OFF_9-F	CCATCGAGTAAACCCTGCAA
CLV2OFF_9-R	GTGCCCGTAAGATCCAGAGA
CLV2OFF_10-F	ACAATCATGGAGCAGGGAAG
CLV2OFF_10-R	CATTCTGGGAATGGATGAGC
CLV2OFF_11-F	CCTGGCCTCTCCGACTTACT
CLV2OFF_11-R	TGGGCCTCTAGACCAGTTTG
CLV3OFF_1-F	GGCTTCTCGGTTCATCATGT
CLV3OFF_1-R	TGATGAGCCCTTGTTAAATGC
CLV3OFF_2-F	TGGTGGCAACTGTCTAACCA
CLV3OFF_2-R	TATTCTCCTGCCTGGACGAC
CLV3OFF_3-F	GATTGATCGCGGGTAAGAAA
CLV3OFF_3-R	ATGCTTCGGTTGCAGGTATC
CLV3OFF_4-F	ACAGATGTCGATCAGCATGG
CLV3OFF_4-R	AGAACGTGGTGGCAATTTTC
CLV3OFF_5-F	GCGTGAACATGTTTCCCTCT
CLV3OFF_5-R	TTTGGTTCATTTTCCGGTTT
CLV3OFF_6-F	TGCTGGTATCACTGTTATGGATG
CLV3OFF_6-R	TTCACACGTTGCCAATCTTT
CLV3OFF_7-F	TCCCTTTGGTCGACTTGAAC
CLV3OFF_7-R	CGCATAAGCCACTAAAGCAC
CLV3OFF_8-F	TCCCTTTGGTCGACTTGAAC
CLV3OFF_8-R	ACCGGGGTTAATCATGCTCT
CLV3OFF_9-F	TCCAATTCATAAAACAATTGAAATC
CLV3OFF_9-R	CAAATTTACGCAAATGTAGCTT
CLV3OFF_10-F	TCTTAGGAACATATGAAGTATCATTTT
CLV3OFF_10-R	GCAACATTTTGGTTGCCATA
CLV3OFF_11-F	GCCACATGGGAGTAGCTTTG
CLV3OFF_11-R	CTCCAGCAGGGTACAGCTTC
CLV3OFF_12-F	TTGTCCAAAACGGAGGAAAC
CLV3OFF_12-R	ACTCCGACGGTCATAAAACG
CLV3OFF_13-F	CGATTGTCCAAAAAGGAGGA
CLV3OFF_13-R	AGAACGAACCGCCACTAAAA
CLV3OFF_14-F	ACTGCCAACTTGGTGGCTAA
CLV3OFF_14-R	CGACCTCTACCAATCGGTTT
CLV3OFF_15-F	ACTGTTCGCAACCCTGTCTT
CLV3OFF_15-R	CGATCTTGAATCTCGTGAAGC
CLV3OFF_16-F	GCTTGAAAGCTTGGCAGACT
CLV3OFF_16-R	CCGGAATAAGGCAAGTTTACTG
CLV3OFF_17-F	CTTTGTCAAGCCGACCACTT
CLV3OFF_17-R	TTGGATCGAGATTTGCTCCT
Notes: The Lower case letters indicate complementary links with corresponding promoters and the sgRNAs.

## Sheet: Supplementary  Table 2
Table S2 Mutations identified at the target sites in BnCLV3 T0 plants using PAGE-based screening
Vector	Putative editing plants	S1		S2
SCLV3	SCLV3-2	editing		non-editing
	SCLV3-3	editing		non-editing
	SCLV3-6	editing		non-editing
	SCLV3-12	editing		non-editing
	SCLV3-16	editing		non-editing
	SCLV3-22	editing		non-editing
	SCLV3-27	editing		non-editing
	SCLV3-31	editing		non-editing
	SCLV3-35	editing		non-editing
	SCLV3-73	editing		non-editing
	SCLV3-83	editing		non-editing
	SCLV3-96	editing		non-editing
	SCLV3-113	editing		non-editing
	SCLV3-143	editing		non-editing
	SCLV3-145	editing		non-editing
	SCLV3-147	editing		non-editing
	SCLV3-149	editing		non-editing
	SCLV3-150	editing		non-editing
	SCLV3-159	editing		non-editing
	SCLV3-167	editing		non-editing
	SCLV3-170	editing		non-editing
	SCLV3-184	editing		non-editing
	SCLV3-192	editing		non-editing
	SCLV3-213	editing		non-editing
	SCLV3-226	editing		non-editing
	SCLV3-238	editing		non-editing
	SCLV3-241	editing		non-editing
	SCLV3-252	editing		non-editing
	SCLV3-253	editing		non-editing
	SCLV3-262	editing		non-editing
	SCLV3-270	editing		non-editing
	SCLV3-286	editing		non-editing
	SCLV3-293	editing		non-editing
	SCLV3-294	editing		non-editing
	SCLV3-303	editing		non-editing
	SCLV3-311	editing		non-editing
	No. of editing plants	36	27	0
	total of testing plants	250
UCLV3	UCLV3-29	editing		non-editing
	UCLV3-35	editing		non-editing
	UCLV3-168	editing		non-editing
	UCLV3-169	editing		non-editing
	UCLV3-190	editing		non-editing
	UCLV3-214	editing		non-editing
	UCLV3-251	editing		non-editing
	UCLV3-260	editing		non-editing
	UCLV3-261	editing		non-editing
	UCLV3-290	editing		non-editing
	UCLV3-292	editing		non-editing
	UCLV3-303	editing		non-editing
	UCLV3-322	editing		non-editing
	UCLV3-339	editing		non-editing
	UCLV3-344	editing		non-editing
	No. of editing plants	15	27	0
	total of tested plants	244
"S#" Represent the specific targets of BnCLV3 referring to fig. 1 for details

## Sheet: Supplementary  Table 3
Table S3 Mutations identified at the target sites in BnCLV1 T0 plants using PAGE-based screening
Putative editing plants	S3			S4 & S5			S6
	A7	C6		A7	C6		A7	C6
SCLV1-2	editing	editing		non-editing	non-editing		non-editing	non-editing
SCLV1-4	editing	editing		non-editing	non-editing		non-editing	non-editing
SCLV1-5	editing	editing		non-editing	non-editing		non-editing	non-editing
SCLV1-6	editing	editing		editing	non-editing		non-editing	non-editing
SCLV1-7	editing	editing		editing	non-editing		non-editing	non-editing
SCLV1-9	editing	editing		non-editing	non-editing		non-editing	non-editing
SCLV1-11	editing	non-editing		editing	editing		non-editing	non-editing
SCLV1-13	editing	editing		non-editing	non-editing		non-editing	non-editing
SCLV1-14	editing	editing		editing	editing		non-editing	non-editing
SCLV1-19	editing	editing		non-editing	non-editing		non-editing	non-editing
SCLV1-21	editing	editing		non-editing	non-editing		non-editing	non-editing
SCLV1-22	editing	editing		non-editing	non-editing		non-editing	non-editing
SCLV1-31	editing	non-editing		non-editing	non-editing		non-editing	non-editing
SCLV1-32	editing	non-editing		non-editing	editing		non-editing	non-editing
SCLV1-35	editing	non-editing		non-editing	non-editing		non-editing	non-editing
SCLV1-37	non-editing	editing		non-editing	non-editing		non-editing	non-editing
SCLV1-38	editing	non-editing		non-editing	non-editing		non-editing	non-editing
SCLV1-39	editing	non-editing		non-editing	non-editing		non-editing	non-editing
SCLV1-48	editing	editing		non-editing	non-editing		non-editing	non-editing
SCLV1-49	editing	editing		non-editing	non-editing		non-editing	non-editing
SCLV1-55	editing	editing		non-editing	non-editing		non-editing	non-editing
SCLV1-57	editing	non-editing		non-editing	non-editing		non-editing	non-editing
SCLV1-60	editing	non-editing		non-editing	non-editing		non-editing	non-editing
SCLV1-61	non-editing	editing		non-editing	non-editing		non-editing	non-editing
SCLV1-62	non-editing	editing		non-editing	non-editing		non-editing	non-editing
SCLV1-63	non-editing	editing		non-editing	non-editing		non-editing	non-editing
SCLV1-65	editing	non-editing		non-editing	non-editing		non-editing	non-editing
SCLV1-66	non-editing	editing		non-editing	non-editing		non-editing	non-editing
SCLV1-67	editing	non-editing		non-editing	non-editing		non-editing	non-editing
SCLV1-69	non-editing	editing		non-editing	non-editing		non-editing	non-editing
SCLV1-71	editing	editing		non-editing	non-editing		non-editing	non-editing
SCLV1-74	non-editing	editing		non-editing	non-editing		non-editing	non-editing
SCLV1-75	editing	non-editing		non-editing	non-editing		non-editing	non-editing
SCLV1-78	editing	editing		non-editing	non-editing		non-editing	non-editing
SCLV1-80	editing	non-editing		non-editing	non-editing		non-editing	non-editing
SCLV1-87	editing	non-editing		non-editing	non-editing		non-editing	non-editing
SCLV1-88	editing	non-editing		non-editing	non-editing		non-editing	non-editing
SCLV1-96	editing	non-editing		non-editing	non-editing		non-editing	non-editing
SCLV1-97	editing	editing		non-editing	non-editing		non-editing	non-editing
SCLV1-101	editing	editing		non-editing	non-editing		non-editing	non-editing
SCLV1-104	non-editing	editing		non-editing	non-editing		non-editing	non-editing
SCLV1-105	editing	non-editing		non-editing	non-editing		non-editing	non-editing
SCLV1-109	editing	non-editing		non-editing	non-editing		non-editing	non-editing
SCLV1-110	editing	non-editing		non-editing	non-editing		non-editing	non-editing
SCLV1-114	editing	non-editing		non-editing	non-editing		non-editing	non-editing
SCLV1-118	editing	editing		non-editing	non-editing		non-editing	non-editing
SCLV1-119	editing	non-editing		non-editing	non-editing		non-editing	non-editing
No. of editing plants	39	27		4	3		0	0
"S#" Represent the specific targets of BnCLV1 referring to fig. 1 for details
"A7" and "C6" Represent the BnA07.CLV1 and BnC06.CLV1 copies

## Sheet: Supplementary Table 4
Table S4 Mutations identified at the target sites in BnCLV2 T0 plants using PAGE-based screening
Putative editing plants	S7	S8	S9	S10
SCLV2-3	editing	non-editing	non-editing	non-editing
SCLV2-6	non-editing	non-editing	non-editing	editing
SCLV2-9	non-editing	editing	non-editing	editing
SCLV2-10	editing	non-editing	non-editing	non-editing
SCLV2-11	editing	non-editing	non-editing	editing
SCLV2-12	editing	non-editing	non-editing	non-editing
SCLV2-13	editing	non-editing	non-editing	non-editing
SCLV2-14	editing	editing	non-editing	editing
SCLV2-18	editing	non-editing	non-editing	editing
SCLV2-19	editing	non-editing	non-editing	editing
SCLV2-21	editing	non-editing	non-editing	non-editing
SCLV2-25	editing	non-editing	non-editing	non-editing
SCLV2-29	editing	editing	non-editing	non-editing
SCLV2-31	editing	editing	non-editing	editing
SCLV2-32	editing	non-editing	non-editing	non-editing
SCLV2-33	editing	non-editing	non-editing	non-editing
SCLV2-35	editing	non-editing	non-editing	non-editing
SCLV2-37	editing	non-editing	non-editing	non-editing
SCLV2-38	editing	non-editing	non-editing	editing
SCLV2-39	editing	non-editing	non-editing	non-editing
SCLV2-41	non-editing	editing	non-editing	editing
No. of editing plants	18	5	0	9
"S#" Represent the specific targets of BnCLV2 referring to fig. 1 for details

## Sheet: Supplementary Table5
Table S5 Ratios of mutant genotype at the target sites in T0 BnCLV1 plants
Target site	S3					S4 & S5					S6				Total
	A7	C6	A7 &C6b	Totalc		A7	C6	A7 &C6	Total		A7	C6	A7 &C6	Total
primer pairs for PAGE	PSH1-1/PSH1-2	PSH1-3/PSH1-4				PSH1-5/PSH1-6	PSH1-7/PSH1-8				PSH1-9/PSH1-11	PSH1-10/PSH1-11			47/101, 46.5%
Putative editing plants	39/101a, 38.6%	27/101, 26.7%	19/101, 18.8%	47/101,46.5%		4/101, 4.0%	3/101, 3.0%	2/101, 2.0%	5/101, 5.0%		0/101, 0%	0/101, 0%	0/101, 0%	0/101, 0%
a "#/#" indicate the numberof editing plants over the total number of tested plants. The following percentage represents the editing efficiency
b "A7 &C6" indicate mutations occurring in both of BnA07.CLV1 AND BnC06.CLV1.
c Count the plants occurring mutations Whether in BnA7.CLV1 or at BnC6.CLV1 or both.

## Sheet: Supplementary Table6
Table S6 Ratios of mutant genotype at the target sites in T0 BnCLV2 plants
Target site	S7	S8	S9	S10	Totalb
primer pairs for PAGE	PTG2-5/PTG2-6	PTG2-3/PTG2-4	PSH2-1/PSH2-2	PSH2-3/PSH2-4
Putative editing plants	18/37a (48.7%)	5/37 (13.5%)	0/37 (0%)	9/37 (24.3%)	21/37 (56.8%)
a "#/#" indicate the numberof editing plants over the total number of tested plants. The following percentage represents the editing efficiency
b Count the plants occurring mutations Whether in BnA02.CLV2 or at BnC02.CLV2 or both.

## Sheet: Supplementary Table7
Table S7 Genotypes at S1 target site of 22 T0 plants of BnCLV3 by the sequencing after TA cloning
T0 line	BnA04.CLV3	BnC04.CLV3
SCLV3-2	WT	Heter
SCLV3-3	Heter	Chimera
SCLV3-6	Chimera	Heter
SCLV3-12	Chimera	Heter
SCLV3-16	Bi-allelic	Heter
SCLV3-22	Bi-allelic	Chimera
SCLV3-27	Chimera	Heter
SCLV3-31	Bi-allelic	Bi-allelic
SCLV3-35	Bi-allelic	Bi-allelic
SCLV3-73	Bi-allelic	Chimera
SCLV3-143	Chimera	WT
SCLV3-147	Heter	Heter
SCLV3-149	Heter	WT
SCLV3-167	Heter	Heter
SCLV3-184	Heter	Heter
SCLV3-213	Heter	WT
SCLV3-226	Homo	Heter
UCLV3-29	Heter	Heter
UCLV3-35	Chimera	Heter
UCLV3-168	Chimera	Homo
UCLV3-169	Bi-allelic	WT
UCLV3-214	Chimera	Heter
Notes: The Heter, heterozygous; Homo, homozygous;
"Chimera" refers to a plant with at least three distinct alleles detected at the target site
"Bi-allelic" refers to a plant just with two different mutant alleles detected at the target site

## Sheet: Supplementary  Table 8
Table S8 Variety of T-DNA-free BnCLV3 T2 generation homozygous mutants
Genotype	Mutation detected at S1		Total No. of individuals	No. of individuals with T-DNA free
	BnA04.CLV3	BnC04.CLV3
aa	-1 bp	wt	8	1
aa	+1 bp	wt	8	5
aa	+1 bp	wt	1	0
aa	-8 bp	wt	10	1
aa	-10 bp	wt	3	1
aa	-11 bp	wt	7	0
aa	-39/+83 bp	wt	10	8
cc	wt	-1 bp	1	1
cc	wt	+1 bp	3	1
cc	wt	-26 bp	3	2
aacc	+1 bp	-1 bp	3	0
aacc	-91 bp	+1 bp	1	0
aacc	+1 bp	+1 bp	2	0
aacc	+1 bp	-2 bp	1	1
aacc	-91 bp	-2 bp	1	1
aacc	-46 bp	+1 bp	1	0
aacc	+1 bp	+1 bp	4	0
aacc	-10 bp	+1 bp	1	0
aacc	-39/+83 bp	-2 bp	1	0
aacc	-39/+83 bp	+1 bp	1	1
aacc	+1 bp	-2 bp	1	1
The wt, wild-type; aa, homozygous mutation in BnA04.CLV3; cc, homozygous mutation in BnC04.CLV3; aacc, homozygous mutation both in BnA04.CLV3 and BnC04.CLV3.
“−” and “+” indicate the deletion and insertion of the indicated number of nucleotides, respectively; “−/+” indicates the simultaneous deletion and insertion of the indicated number of nucleotide

## Sheet: Supplementary Table 9
Table S9 Detection of potential off-target effect at each sgRNA target site
	Sequence name	Sequence	No. of mismatching bases	putatiive off-target locus	No. of plants sequenced	off-target editing (Y/N)
on	S1	AAGCATCATGCAGGAACATGAGG
off-target	OFF_1	AATTTTCTTGCAGGAACATGCGG	5	chrA05:+20514145	47	N
	OFF_2	ATGCATGAAGCAGGAACATGCAG	5	chrAnn_random:+45517679	47	N
	OFF_3	ATGCATGAAGCAGGAACATGCAG	5	chrAnn_random:+39556911	47	N
	OFF_4	ATGCATGAAGCAGGAACATGCAG	5	chrAnn_random:-11824815	47	N
	OFF_5	AGGGAGCCTGCAGGAACATGAAG	5	chrC08:+16333246	47	N
	OFF_6	AATCTTCATAAAGGAACATGAAG	5	chrC09_random:+3227605	47	N
	OFF_7	AAGCAACATTCAAGAACATGGAG	5	chrCnn_random:-63201679	47	N
	OFF_8	AAGCAACATTCAAGAACATGGAG	5	chrCnn_random:-25667276	47	N
	OFF_9	AATAATCATTCAGGGACATGAGG	4	chrA05_random:-1418605	47	N
	OFF_10	ATGCATCATATAGGAACATATGG	5	chrC06:+26717868	47	N
	OFF_11	CAACATCATGAAGGAACATACGG	5	chrA01:-6339544	47	N
	OFF_12	AAGGATCTTGGAGGAAGATGAGG	4	chrC09:-38324093	47	N
	OFF_13	AAGGATCTTGGAGGAAGATGAGG	4	chrA10:-10300657	47	N
	OFF_14	AAGCTTCATGAAGGATCATGTAG	5	chrC02:+9535632	47	N
	OFF_15	ATGGATCATGGAGGAAAATGTGG	5	chrA06:+8507753	47	N
	OFF_16	ATGGATCATGGAGGAAAATGTGG	5	chrC05:+10748498	47	N
	OFF_17	AACCAACATACATGAACATGAAG	5	chrA06:+22266883	47	N
on	S3	GAGGAGATGGTCCATGTCAGTGG
off-target	OFF_18	GGGGAAAGGTTCCATGTCAGCGG	5	chrAnn_random:+25901978	22	N
	OFF_19	GTGGAGAAATTCCATGTCAGAGG	5	chrC02:-17105950	22	N
	OFF_20	GAGGAGATGGATCAAGTCAGTGG	3	chrC04:+40178889	22	N
	OFF_21	TTGGAGATGGTCTAAGTCAGTGG	4	chrA08:+3582550	22	N
	OFF_22	GTGGAGAGGGTCTATGTCCGTGG	4	chrC03:-30011888	22	N
	OFF_23	GTGGAGAGGGTCTATGTCCGTGG	4	chrC02:-43739094	22	N
	OFF_24	GTGGAGAGGGTCCATGTCCATAG	5	chrC08_random:+3899325	22	N
	OFF_25	AAGGAGATGGTACTTGTCAGCAG	5	chrC05:+35031734	22	N
	OFF_26	AAGGAGATGGTACTTGTCAGCAG	5	chrA05:+17135630	22	N
	OFF_27	GAAGAGTTGTTCCATATCAGAGG	5	chrC08:+25038662	22	N
	OFF_28	GTGGAGGTTGTCGATGTCAGGGG	5	chrC03:-4358442	22	N
	OFF_29	GAGGTGATTGTTCATGTCAATAG	5	chrC03:-18574030	22	N
	OFF_30	GAGGTGATTGTTCATGTCAATAG	5	chrA03:-12655409	22	N
	OFF_31	GTGGAGAGGGTCCATGTCCATAG	5	chrC09:-9065869	22	N
	OFF_32	GACGAGTTGGTACATTTCAGTGG	4	chrA08:+14300668	22	N
	OFF_33	AAGGAGATGCTCCATTTAAGTGG	4	chrC04:+13585971	22	N
	OFF_34	GAAGAGATGATCCATGTTTGTGG	4	chrC09:+9673836	22	N
	OFF_35	AAGGAGGTTGTCCATATCAGTGG	4	chrC01:-19722098	22	N
on	S4	CGGAGAGATTCTCACTCCCATGG
off-target	OFF_36	CGCAGAGATTGTCACTCCCCCAG	5	chrA07:-20083608	22	N
	OFF_37	CGCAGAGATTGTCACTCCCCCAG	5	chrC06:-30721467	22	N
	OFF_38	TGGAGAGATTCACACTCGCAAGG	4	chrC01:+33012166	22	N
	OFF_39	TGGAGAGATTCACACTCGCAAGG	4	chrA01:+18470588	22	N
	OFF_40	CAGATAGATTCGCATTCCCAAGG	5	chrA08:-10572317	22	N
	OFF_41	CGGAAAAATTCTGACTCACAAGG	5	chrA04:-5836073	22	N
	OFF_42	AGGAGAGATACTTGCTCCCATAG	5	chrA10:-9112532	22	N
	OFF_43	CGGAGAGATCCGGAGTCCCACGG	5	chrC09:+45817814	22	N
	OFF_44	CGGCGTGATTCTGACTCTCAAGG	5	chrC06:+26730620	22	N
	OFF_45	CGTAAAGATTCTGACTCACAAGG	5	chrC07:+14065016	22	N
	OFF_46	AGGAAAGATTCACGCTCCCAAGG	5	chrC01:+29763326	22	N
on	S7	AACGCGGAGTATCAATAGCGAGG
off-target	OFF_47	AACGCAGAGTTTTAATAGAGGGG	5	chrC02:-37562437	45	N
	OFF_48	AACGCAGAGTTTTAATAGAGGGG	5	chrA02:-8105036	45	N
	OFF_49	AACGCGCAGTATTAATTGCCGGG	5	chrC03:+26643464	45	N
	OFF_50	AACGCGAAGAATCCATAGCAAAG	5	chrC02:+9523983	45	N
on	S8	CGGAACGTTCGTTAACCTTAAGG
off-target	OFF_51	TGGAACTTTCGTTAACCCTAGGG	4	chrC07:-36944209	45	N
	OFF_52	CGGAAAGTTCTTTAACCTAATGG	4	chrC04:-32478262	45	N
	OFF_53	CGGAGCACTCGTTATCCTTACGG	5	chrUnn_random:+3404706	45	N
	OFF_54	CGAAACGGTGGTTCACCTTATGG	5	chrC04:-3231312	45	N
	OFF_55	CGGAAAATACGTTGACCTTAAGG	4	chrC02:-442573	45	N
	OFF_56	CGGAAAATACGTTGACCTTAAGG	4	chrA03:-1236566	45	N
	OFF_57	CGGACCGTTCTTTGACCTTTTGG	5	chrC03:-52954940	45	N
The mismatched nucliotides of each putative off-target sequence are highlighted in red compared with corresponding designed sgRNA sites with highlighted in gray background. The PAM region is marked by horizontal line

## Sheet: Supplementary Table10
Table S10 Alignment of novel mutation sequences in the transmission analysis of CRISPR/Cas9-induced mutations
Mutant type	Sequences of novel mutations at S1 of BnCLV3	No. of reads
BnA04.CLV3
J9707	GACACCAGAAGCATCATGCAGGAACATGAGG
HY	GAGACCAGAAGCATCATGCAGGAACATGAGG
-1 bp	GAGACCAGAAGCATCATGCAGGAA-ATGAGG	63
-2 bp	GAGACCAGAAGCATCATGCAGGA--ATGAGG	64
-3 bp	GAGACCAGAAGCATCATGCAGG---ATGAGG	37
-4 bp	GAGACCAGAAGCATCATGCAGG----TGAGG	17
-5 bp	GAGACCAGAAGCATCATGCAGGA-----AGG	26
-6 bp	GAGACCAGAAGCATCATGCA------TGAGG	24
-7 bp	GAGACCAGAAGCATCAT-------CATGAGG	5
-8 bp	GAGACCAGAAGCATCATG--------TGAGG	5
-9 bp	GAGACCAGAAGCATCATGC---------AGG	12
-10 bp	GAGACCAGAAGCATCATG----------AGG	30
+C	GAGACCAGAAGCATCATGCAGGAACCATGAGG	395
+A	GAGACCAGAAGCATCATGCAGGAAACATGAGG	67
+T	GAGACCAGAAGCATCATGCAGGAATCATGAGG	42
+G	GAGACCAGAAGCATCATGCAGGAAGCATGAGG	1
+2 bp	GAGACCAGAAGCATCATGCAGGAACTCATGAGG	13
+5 bp	GAGACCAGAAGCATCATGCAGGAAGTTGTAGAGAGG	3
+6 bp	GAGACCAGAAGCATCATGCAGCAGTAGCATCATGAGG	8
+7 bp	GAGACCAGAAGCATCATGCAGGAACCAGAGTCATGAGG	1
+10 bp	GAGACCAGAAGCATCATGCAGGAAATATAGAGTATATAAGG	3
+19 bp	GAGACCAGAAGCATCATGCAGGAATTTTTGTAGTATCATCATCATGCAGG	1
+22 bp	GAGACCAGAAGCATCATTAATCGACTGCATCAATGAGCATAATCATAATGAGG	5
+29 bp	GAGACCAGAAGCATCATGCAGCAGATATCACTGCACTGGTTGAGGGAAAGAGACCAGAGG	4
+41 bp	GAGACCAGAAGCATCATGCATTTTGTAGCAGTAGCACCAGAGTCCTCGAATCCATTATTTATATATATGAGG	1
+42 bp	GAGACCAGAAGCATCATGCAGGAAGTTCATACTTGTTTTTAGACTTTATAGTTTTATAGTTTTATTACTGAGG	1
BnC04.CLV3
J9707/HY	GAGACCAGAAGCACCATGCAGGAACATGAGG
-1 bp	GAGACCAGAAGCACCATGCAGGAA-ATGAGG	43
-2 bp	GAGACCAGAAGCACCATGCAGGA--ATGAGG	52
-3 bp	GAGACCAGAAGCACCATGCAGG---ATGAGG	30
-4 bp	GAGACCAGAAGCACCATGCAG----ATGAGG	18
-5 bp	GAGACCAGAAGCACCATGCAGGA-----AGG	9
-6 bp	GAGACCAGAAGCACCATGC------ATGAGG	35
-7 bp	GAGACCAGAAGCACCATGCA-------GAGG	8
-9 bp	GAGACCAGAAGCACCATGC---------AGG	26
-10 bp	GAGACCAGAAGCACCATG----------AGG	37
+A	GAGACCAGAAGCACCATGCAGGAAACATGAGG	62
+T	GAGACCAGAAGCACCATGCAGGAATCATGAGG	37
+G	GAGACCAGAAGCACCATGCAGGAAGCATGAGG	1
+2 bp	GAGACCAGAAGCACCATGCAGGAACACATGAGG	18
+15 bp	GAGACCAGAAGCACCATGCAGGAGGATGGAGTTTTATATTTTAAGG	1
+56 bp	GAGACCAGAAGCACCATGCAGGAGCATGATGTAGCAGTAGTAGCACCAGAGTAGCAGTAGAGCAGCAGAGTGGCATCATGCATGAGG	1
“−” and “+” indicate the deletion and insertion of the indicated number of nucleotides.
Insertions and deletions are indicated by red font or red hyphens, respectively.
The target sequence S1 is shown in bold with the PAM highlighted in underline.
The base differences are highlighted in yerrow (J9707) or blue (HY) font.
